# Supplementary material for: Apigenin Isolated from Carduus crispus Protects against H2O2-Induced Oxidative Damage and Spermatogenic Expression Changes in GC-2spd Sperm Cells
Source: Molecules. 2022 Mar 8;27(6):1777. doi: 10.3390/molecules27061777 (PMC8955133; doi:10.3390/molecules27061777)
Supplement: Supplementary file 1 [file molecules-27-01777-s001.zip]

Archive with 1 entries (1 files):
- molecules-1559189-supplementary.pdf
